# Supplementary material for: The Predictive Value of Clinical and Systemic Inflammatory Biomarkers in Emergency Colic Cancer Surgery: A Retrospective Study
Source: J Clin Med. 2026 Feb 20;15(4):1627. doi: 10.3390/jcm15041627 (PMC12942449; doi:10.3390/jcm15041627)
Supplement: Supplementary file 1 [file jcm-15-01627-s001.zip]

Archive with 1 entries (1 files):
- anonymized database Silaghi.xlsx
