# Supplementary material for: The Predictive Value of Clinical and Systemic Inflammatory Biomarkers in Emergency Colic Cancer Surgery: A Retrospective Study
Source: J Clin Med. 2026 Feb 20;15(4):1627. doi: 10.3390/jcm15041627 (PMC12942449; doi:10.3390/jcm15041627)
Supplement: Supplementary file 1 [file jcm-15-01627-s001.zip › anonymized database Silaghi.xlsx]

## Sheet: 13.12.2025
nr crt	SEX	age	BMI	CCI	BMI_30	ASAgrade	T2DM	ADMITION	Oclusion	Peritonitis	hemorhage	WBC	MONO	NEU	LY	PLT	HB	UREA	CRP	CREATININE	SII	BLOODSUGAR	NMR	NLR	PLR	SIRS	SingleMultipleorganfailure	VASOPRESSORUSE	LOCATIONOFCANCER	TYPEOFSURGICALRESECTION	CARCINOMATOSIS	COLOSTOMYILEOSTOMY	COMPLICATII CHIRURGICALE( 1/0)	COMPLICATII PESTE3	FISTULA	DECEDATI	REINTERV	ZILEDESPITALIZARE	TSTAGE	NSTAGE	GRADEOFDIFFERENTIATION	VASCULARINVASION	NEURONALINVASION
1	M	74	31.76	9	1	4	1	1	0	0	0	24.34	0.945681	9.79	0.49468	173.946	7.3	37.7	130	1.11	3442.5	186	10.3523	19.7906	351.635	0	0	1	right	RIGHT HC	1	0	1	1	1	0	1	32	4	2	2	DA	DA
2	M	83	27.2	6	0	4	0	1	1	0	0	17.01	0.42	15.99	0.55	452	14.2	92.4	122.86	0.77	13140.9	120.2	38.0714	29.0727	821.818	1	0	0	right	RIGHT HC	0	0	0	0	0	0	0	7	4	1	1	DA	DA
3	M	57	31.6	8	1	4	1	1	1	0	0	12.55	1.02	8.77	1.04	461	13.6	53.3	83.08	1.46	3887.47	181.2	8.59804	8.43269	443.269	0	1	0	left	LEFT HC	0	0	1	1	1	0	1	31	3	0	2	DA	DA
4	F	63	30.48	9	1	3	1	3	0	0	1	12.96	1.03	10.24	1.07	599	6.2	43.2	64.93	0.73	5732.49	129.2	9.94175	9.57009	559.813	0	0	0	right	RIGHT HC	1	0	1	1	1	0	0	17	4	0	2	NU	NU
5	F	69	32.3	8	1	4	1	1	1	0	0	7.91	0.54	6.53	0.84	534	10.6	101.9	92.67	0.92	4151.21	199	12.0926	7.77381	635.714	0	0	0	right	RIGHT HC	0	0	1	1	1	0	1	12	4	2	3	DA	DA
6	M	72	28.84	9	0	3	1	1	1	0	0	12.96	1.23	9.79	1.75	598	8.6	38.9	23	1.11	3345.38	297	7.95935	5.59429	341.714	0	0	0	right	RIGHT HC	0	0	1	1	1	0	0	28	4	1	2	DA	DA
7	F	71	27.55	6	0	3	0	2	0	1	0	30.34	1.35	21.35	3.43	639	9.3	36.1	154	1.7	3977.45	138	15.8148	6.22449	186.297	1	1	0	right	RIGHT HC	0	0	1	1	1	0	1	30	4	1	2	DA	DA
8	M	80	33.6	8	1	4	0	1	1	0	0	11.8	0.93	10.32	0.38	179	9.7	50.5	14.3	1.01	4861.26	165	11.0968	27.1579	471.053	0	1	0	transverse	TOTAL COLECTOMY	0	0	1	1	1	0	1	16	3	0	1	DA	DA
9	F	66	24.6	7	0	4	0	1	1	0	0	10.4	0.46	8.8	1.1	219	14.7	23.1	17.84	0.84	1752	158	19.1304	8	199.091	0	0	0	left	TOTAL COLECTOMY	0	0	1	1	1	0	1	23	3	1	2	DA	DA
10	M	49	23.2	3	0	3	0	1	1	0	0	16.06	1.08	13.03	0.79	630	17.3	40.3	13.42	1.4	10391	111.3	12.0648	16.4937	797.468	0	0	0	left	LEFT HC	0	0	1	1	1	0	1	15	3	1	1	DA	DA
11	F	77	30.44	9	1	4	0	1	1	0	0	20.47	0.995238	14.63	2.13265	420.41	14.1	96.4	34	1.5	2884.01	92	14.7	6.86	197.13	1	1	1	left	RIGHT HC	0	0	0	0	0	0	0	9	4	2	2	DA	DA
12	F	83	31.88	5	1	4	0	2	0	1	0	17.8	0.456848	14.61	0.860424	276.927	7.8	43.9	164.5	0.61	4702.23	145.1	31.98	16.98	321.85	1	1	1	right	RIGHT HC	0	0	0	0	0	0	0	10	3	1	3	DA	DA
13	F	85	30.22	9	1	4	0	1	1	0	0	11.26	0.91	8.36	0.88	544	8	102.2	146.42	1.94	5168	133	9.18681	9.5	618.182	1	1	0	left	RIGHT HC	0	0	1	1	1	1	1	26	3	2	3	DA	DA
14	F	46	29.38	8	0	3	0	1	1	0	0	27.96	1.64	23.71	2.57	440	7.6	138.7	200.6	2.88	4059.3	158.3	14.4573	9.22568	171.206	0	1	0	left	LEFT HC	0	0	1	1	1	1	1	12	4	0	3	DA	DA
15	M	82	22.86	9	0	4	0	1	1	0	0	10.3	0.61991	8.22	1.23982	160.631	10.3	49.7	75.3	0.99	1064.98	89.2	13.26	6.63	129.56	0	0	0	right	RIGHT HC	0	0	1	1	0	1	1	21	4	2	2	DA	DA
16	F	81	17.88	9	0	4	0	2	0	1	0	31.41	1.12712	42.47	1.01071	557.149	5.5	196.6	69.35	5.23	23411.4	122.1	37.68	42.02	551.246	1	1	1	right	RIGHT HC	1	0	1	1	1	1	1	21	4	0	2	DA	DA
17	M	79	16.3	6	0	4	0	3	0	0	1	7.55	0.749845	5.36	0.823903	276.794	4.6	68	14.54	1.22	1800.72	49	7.14815	6.50562	335.955	1	1	0	right	RIGHT HC	0	0	0	1	1	1	0	17	3	0	1	DA	DA
18	F	53	24.98	6	0	3	0	2	0	0	0	9.16	0.665489	4.01	0.528979	247.426	7.5	17.4	43.9	0.47	1875.65	76	6.02564	7.58065	467.742	0	0	0	right	TOTAL COLECTOMY	0	0	0	0	0	0	0	7	4	0	1	DA	DA
19	M	46	27.85	2	0	2	0	1	0	0	0	11.55	0.100963	0.92	0.150414	171.292	4.5	26.4	93.33	0.92	1047.7	91.6	9.11224	6.11644	1138.8	0	0	0	right	RIGHT HC	1	0	0	0	0	0	0	12	4	1	1	DA	DA
20	M	70	31.78	6	1	3	0	1	0	0	0	10.9	0.86	7.37	2.28	347	14.5	57.9	15.49	1.24	1121.66	115	8.56977	3.23246	152.193	0	0	0	right	RIGHT HC	0	0	0	0	0	0	0	5	3	1	1	DA	DA
21	M	48	30.2	7	1	3	0	1	0	0	0	14.41	3.48	8.38	3.09	468	11.2	22	53.53	0.85	1269.2	87.9	2.40805	2.71197	151.456	0	0	0	transverse	TOTAL COLECTOMY	1	0	0	0	0	0	0	10	4	2	3	DA	DA
22	F	69	29.76	6	0	3	0	1	0	0	0	6.11	0.53697	4.43	0.981002	369.683	9.8	23.3	30.69	0.5	1669.41	116.5	8.25	4.51579	376.842	0	0	0	right	RIGHT HC	0	0	0	0	0	0	0	8	4	1	3	DA	DA
23	M	65	32.3	7	1	4	0	1	0	0	0	7.89	0.54	4.85	1.43	332.308	8.5	24.5	59.7	0.74	1127.06	98.6	8.98148	3.39161	232.383	0	0	0	right	LEFT HC	0	0	1	0	0	0	0	8	3	1	1	NU	NU
24	F	70	27.3	7	0	3	0	2	0	0	0	19.69	1.25	15.46	2.92	287	11	14.2	118	0.57	1519.53	182	12.368	5.29452	98.2877	0	0	0	right	RIGHT HC	0	0	0	0	0	0	0	9	2	0	1	NU	NU
25	M	50	26.2	8	0	3	0	1	0	0	0	11.25	0.92	6.94	2.49	475	9.6	25	14.59	0.93	1323.9	102.3	7.54348	2.78715	190.763	0	0	0	right	RIGHT HC	1	0	0	0	0	0	0	8	4	2	1	DA	DA
26	M	80	25.03	7	0	3	0	1	0	0	0	7.81	0.88	4.56	2.03	339	14.32	37.7	40.4	1	761.498	103.8	5.18182	2.24631	166.995	0	0	0	right	RIGHT HC	0	0	0	0	0	0	0	9	3	0	3	DA	DA
27	F	82	24.3	7	0	4	0	3	0	0	0	10.41	1.27	7.8	1.25	191	9.9	44.4	167.1	0.79	1191.84	142.3	6.14173	6.24	152.8	0	0	0	right	RIGHT HC	0	0	0	0	0	0	0	7	4	2	2	NU	NU
28	F	72	23.54	6	0	4	0	1	0	0	0	11.94	1.01	8.5	1.86	372	15.9	23.5	10.2	0.43	1700	131.7	8.41584	4.56989	200	0	1	0	right	RIGHT HC	1	0	0	0	0	0	0	9	4	0	2	DA	DA
29	F	82	20.2	7	0	4	0	1	0	0	0	6.08	0.77	4.7	0.58	207	14.7	89.4	87.3	1.42	1677.41	118	6.1039	8.10345	356.897	0	1	0	right	RIGHT HC	1	0	0	0	0	0	0	15	4	2	3	DA	NU
30	F	70	17.58	6	0	4	0	1	0	0	0	16.67	1.22	11.99	3.61	416	13.6	21.5	43.87	0.59	1381.67	98.3	9.82787	3.32133	115.235	0	0	0	right	RIGHT HC	0	0	0	0	0	0	0	8	4	2	3	DA	DA
31	F	45	15.33	7	0	3	0	2	0	0	0	24.55	1.86478	21.18	1.9	227	15.5	17.9	306	0.74	2530.45	145.2	11.3579	11.1474	119.474	0	0	0	left	TOTAL COLECTOMY	0	1	0	0	0	0	0	10	4	2	3	DA	DA
32	M	59	43.25	8	1	3	0	3	0	0	1	11.67	0.34	9.04	1.12	585	14.3	39.1	56.5	0.81	4721.79	185.2	26.5882	8.07143	522.321	0	0	0	left	TOTAL COLECTOMY	0	0	1	0	0	0	0	9	4	1	3	DA	DA
33	M	58	39.33	5	1	4	0	1	1	0	0	10.7	0.73	7.4	1.58	372	13.5	17	71.55	0.77	1742.28	158.2	10.137	4.68354	235.443	0	0	0	left	LEFT HC	0	0	1	0	0	0	0	15	4	1	2	DA	DA
34	F	64	38.45	6	1	3	1	2	0	1	0	15.86	0.31785	14.35	0.665733	236.518	14.9	36.9	3.78	0.63	5098.19	189	45.1471	21.5552	355.274	0	0	0	left	RIGHT HC	0	0	1	0	0	0	0	11	3	2	2	DA	DA
35	M	58	36.82	5	1	3	1	1	1	0	0	16.25	1.55616	11.17	3.25	483	15.6	110.18	10.27	1.2	1660.03	115.1	7.17791	3.43692	148.615	0	0	0	right	RIGHT HC	0	0	0	0	0	0	0	10	4	0	1	DA	DA
36	M	46	36.54	4	1	3	1	2	0	1	0	13.77	0.570098	10.65	1.19136	482.537	7.1	12.2	264.3	0.62	4313.58	119.3	18.681	8.93938	405.031	1	0	0	right	RIGHT HC	0	0	1	1	1	0	1	21	4	0	3	DA	DA
37	M	50	36.2	4	1	3	0	3	0	0	1	12.9	1.37	9.63	1.81	616	8.6	21.6	32.2	0.83	3277.39	98.2	7.0292	5.32044	340.331	0	0	0	right	RIGHT HC	0	0	0	0	0	0	0	6	3	0	3	NU	NU
38	M	74	35.99	8	1	3	0	1	1	0	0	6.61	0.4	4.72	1.43	484	11.8	38.2	70.4	0.87	1597.54	93.8	11.8	3.3007	338.462	0	0	0	left	LEFT HC	0	1	1	1	0	0	1	6	3	2	2	DA	DA
39	M	46	35.45	4	1	3	0	1	1	0	0	11.41	0.890346	7.47	2.9761	221.656	12.9	24	32.11	0.74	556.358	96	8.39	2.51	74.4789	0	0	0	left	LEFT HC	0	0	0	0	0	0	0	9	4	2	1	DA	DA
40	F	81	35.43	8	1	4	0	1	1	0	0	31.28	1.08	28.62	1.47	266	4.8	39.5	115.6	0.66	5178.86	127.8	26.5	19.4694	180.952	1	1	1	left	LEFT HC	0	1	0	0	0	0	0	2	4	0	1	DA	DA
41	M	65	35.22	8	1	3	0	2	0	1	0	9.2	1.65	6.55	0.74	582	16.3	83.5	341	2.3	5151.49	136.3	3.9697	8.85135	786.486	1	1	1	left	TOTAL COLECTOMY	0	1	1	1	0	0	1	8	3	2	2	DA	DA
42	F	66	35.16	6	1	3	1	1	1	0	0	16.95	0.92	14.91	1.06	443	8.8	31.6	242	0.75	6231.25	80.9	16.2065	14.066	417.925	0	0	0	left	LEFT HC	0	1	1	1	0	0	0	7	4	2	2	DA	DA
43	F	68	34.7	8	1	3	0	3	0	0	1	14.35	0.93	12.13	1.27105	461.38	3.2	35.5	29.95	0.75	4403.09	123.6	13.043	9.54331	362.992	0	0	0	right	RIGHT HC	0	0	1	0	0	0	0	23	4	1	2	DA	DA
44	M	60	24.32	5	0	3	0	1	1	0	0	6.35	0.9	3.39	1.92	324	14.3	71.2	50.26	0.87	572.063	109	3.76667	1.76563	168.75	0	0	0	left	LEFT HC	0	0	0	0	0	0	0	6	3	0	2	DA	DA
45	F	73	34.23	9	1	4	1	2	0	1	0	15.57	0.580703	12.53	1.1317	670.535	7.3	0.42	86.99	2.3	7424.05	184.5	21.5773	11.0718	592.502	0	1	0	left	LEFT HC	1	0	1	1	1	0	1	8	4	1	2	DA	NU
46	F	73	24.2	6	0	3	0	3	0	0	1	7.92	0.66	5.83	1.34	280	10.3	26.6	45.64	0.91	1218.21	101	8.83333	4.35075	208.955	0	0	0	right	RIGHT HC	0	0	0	0	0	0	0	7	4	2	3	DA	DA
47	F	83	33.56	10	1	4	1	1	1	0	0	15.56	1.24065	12.94	1.10417	623.088	7	48	205	1.68	7302.09	232.82	10.43	11.7192	564.304	1	1	1	left	LEFT HC	0	1	1	1	0	0	1	38	4	2	2	DA	DA
48	F	65	22.87	4	0	3	0	3	0	0	1	9.75	0.24	8.62	0.84	262	12.1	37.2	45.43	0.94	2688.62	136	35.9167	10.2619	311.905	0	0	0	left	LEFT HC	0	0	0	0	0	0	0	7	3	0	1	DA	NU
49	M	63	32.87	8	1	4	0	1	1	0	0	7.17	0.87	3.72	2.41	294	14.9	22.7	83.3	0.87	453.809	160.2	4.27586	1.54357	121.992	0	0	0	left	TOTAL COLECTOMY	0	0	1	0	1	0	0	4	3	2	2	DA	DA
50	M	56	32.87	10	1	3	0	1	1	0	0	19.44	1.04388	14.45	3.00599	480.378	12.8	22.6	106.81	0.58	2309.21	123.3	13.8426	4.80707	159.807	1	0	0	left	LEFT HC	0	1	0	0	0	0	0	6	4	0	1	NU	NU
51	M	74	32.8	7	1	3	0	3	0	0	1	10.4	0.93	7.54	1.84	465	14.6	28.4	5.82	0.85	1905.49	111.9	8.10753	4.09783	252.717	0	0	0	right	RIGHT HC	0	0	0	0	0	0	0	12	4	0	2	DA	DA
52	M	69	32.65	8	1	3	0	1	1	0	0	5.33	0.26	4.14	0.84	302	9.4	45.2	36.2	1.65	1488.43	124	15.9231	4.92857	359.524	0	0	0	left	LEFT HC	0	1	0	0	0	0	0	13	4	0	1	NU	NU
53	F	81	32.61	8	1	4	0	1	1	0	0	10.21	1.12	7.11	1.45	491	11.7	16.9	33.26	0.68	2407.59	115.1	6.34821	4.90345	338.621	0	0	0	transverse	TOTAL COLECTOMY	0	1	0	0	0	0	0	14	3	0	1	DA	DA
54	M	43	25.6	3	0	2	0	1	1	0	0	10.42	1.43	6.58	2.21	357	13	31.8	88.23	0.99	1062.92	96.7	4.6014	2.97738	161.538	0	0	0	right	RIGHT HC	0	0	0	0	0	0	0	8	3	0	1	DA	DA
55	F	66	29.49	7	0	3	0	1	1	0	0	6.93	0.59	5.12	1.08	371	11.9	14.9	5.87	0.68	1758.81	109.6	8.67797	4.74074	343.519	0	0	0	left	LEFT HC	0	1	0	0	0	0	0	7	3	0	2	DA	DA
56	F	72	26.45	8	0	4	0	2	0	1	0	10.3	0.585571	16.03	2.50053	187.816	6.1	42.7	130.5	0.57	1204.02	130.6	27.375	6.41065	75.1107	1	0	0	right	RIGHT HC	0	0	0	0	0	0	0	8	4	1	2	DA	DA
57	M	63	24.25	4	0	3	0	1	1	0	0	14.26	0.85	11.47	1.77132	239.453	13	52.5	5.89	0.68	1550.56	96	13.4941	6.47541	135.184	0	0	0	right	RIGHT HC	0	0	0	0	0	0	0	8	3	1	2	DA	DA
58	F	51	30.25	3	1	2	0	3	0	0	1	6.4	0.53	4.2	1.87	327.749	6.1	40.7	23.3	0.59	736.12	92.6	7.92453	2.24599	175.267	0	0	0	left	TOTAL COLECTOMY	0	0	0	0	0	0	0	4	3	0	2	NU	NU
59	M	56	32.2	4	1	3	0	3	0	0	1	7.67	1.08101	4.27	1.85652	329.194	8	19.4	9.82	0.71	757.146	199.4	3.95	2.3	177.317	0	0	0	left	LEFT HC	0	0	1	0	0	0	0	18	3	1	2	DA	DA
60	M	89	35.2	7	1	4	0	3	0	0	1	5.37	0.44	3.42	1.32	277	9.9	25.6	43.2	0.89	717.682	76.6	7.77273	2.59091	209.848	0	0	0	right	TOTAL COLECTOMY	0	0	0	0	0	0	0	11	4	0	2	DA	DA
61	M	65	32.1	6	1	3	1	2	0	1	0	8.21	0.499873	6.22	0.675753	326.557	7.8	90	383	2.72	3005.81	172	12.4432	9.20455	483.249	0	1	0	left	TOTAL COLECTOMY	1	0	1	1	1	0	1	9	3	2	2	DA	DA
62	M	79	25.87	7	0	4	0	3	0	0	1	6.47	0.52	4.37	1.45	256	14.8	28.3	62	1.04	771.531	105.4	8.40385	3.01379	176.552	0	0	0	right	RIGHT HC	0	0	0	0	0	0	0	10	3	1	2	DA	DA
63	F	69	26.8	5	0	3	0	3	0	0	1	8.2	0.65	4.6	2.77	389	6.8	43.2	5.86	0.56	645.993	86	7.07692	1.66065	140.433	0	0	0	right	RIGHT HC	0	0	0	0	0	0	0	12	3	1	2	NU	NU
64	M	52	28.7	3	0	2	0	1	1	0	0	15.23	1.75	11.69	1.74	250.2	16.7	61.7	21.95	1.1	1680.94	171.6	6.68	6.71839	143.793	0	0	0	right	RIGHT HC	0	0	0	0	0	0	0	11	4	2	3	DA	DA
65	M	72	23.45	6	0	3	0	3	0	0	1	6.95	0.46	5.79	0.6	220	10.9	22.1	34.3	0.92	2123	88.4	12.587	9.65	366.667	0	0	0	right	RIGHT HC	1	0	0	0	0	0	0	10	4	1	2	DA	DA
66	M	65	31.66	6	1	4	1	3	0	0	1	8.59	0.85	6.29	1.24	273	8.7	51	129.12	1.12	1384.81	196.3	7.4	5.07258	220.161	0	0	0	right	RIGHT HC	0	0	1	0	0	0	0	12	4	1	2	NU	NU
67	M	80	35.4	7	1	4	0	1	1	0	0	8.43	0.87	6.62	0.9	336	10.3	92	19.48	1.33	2471.47	131.2	7.6092	7.35556	373.333	1	0	0	left	TOTAL COLECTOMY	0	1	1	1	0	0	1	8	3	1	2	DA	DA
68	M	43	31.33	4	1	3	0	1	1	0	0	13.72	1.04	10.21	2.35	846	8.3	27.6	70.14	0.61	3675.6	96.8	9.81731	4.34468	360	0	0	0	right	RIGHT HC	0	0	0	0	0	0	0	6	4	0	3	DA	DA
69	M	70	31.25	8	1	4	1	1	1	0	0	7.04	0.39	5.29	1.12	438	11.2	71.9	57.3	1.61	2068.77	187.2	13.5641	4.72321	391.071	0	0	0	left	LEFT HC	0	0	0	0	0	0	0	14	3	2	2	DA	DA
70	M	64	31.22	10	1	4	0	3	0	0	1	17.05	0.490178	14.77	0.451531	405.491	7.2	122.7	147	4.43	13264	141.7	30.1319	32.711	898.036	0	0	0	right	RIGHT HC	0	0	1	1	1	0	1	12	4	3	2	DA	DA
71	F	84	22.2	10	0	4	1	3	0	0	1	6.5	0.8	3.93	1.55	140	6.5	34.7	7.03	0.99	354.968	131.4	4.9125	2.53548	90.3226	0	0	0	right	RIGHT HC	0	0	1	0	0	0	0	11	3	0	3	DA	DA
72	M	66	28.2	9	0	3	0	1	1	0	0	10.04	1.41	6.35	1.94	353	9	24.9	62.1	0.57	1155.44	88.4	4.50355	3.2732	181.959	0	0	0	left	LEFT HC	1	0	0	0	0	0	0	10	3	1	2	DA	DA
73	F	71	29.4	7	0	3	0	3	0	0	1	9.39	0.93	6.81	1.53	282	14.3	29	18.86	0.74	1255.18	109.6	7.32258	4.45098	184.314	0	0	0	right	RIGHT HC	0	0	0	0	0	0	0	0	4	0	1	DA	DA
74	F	74	30.27	9	1	3	0	3	0	0	1	7.84	0.576538	7.27	2.67176	339.816	8.9	25.3	31.58	0.35	924.658	103	12.6098	2.72105	127.188	0	0	0	left	TOTAL COLECTOMY	0	0	0	0	0	0	0	11	3	0	1	NU	NU
75	M	54	30.2	8	1	3	0	3	0	0	1	11.62	1.14412	7.78	2.80866	590.662	13.7	9.2	9.4	0.7	1636.13	78	6.8	2.77	210.3	0	0	0	right	RIGHT HC	0	0	0	0	0	0	0	12	3	0	1	0	DA
76	F	60	36.2	6	1	3	0	1	1	0	0	13.03	1.44	10.22	1.29	308	5.2	12.9	76.3	1.63	2440.12	98.5	7.09722	7.92248	238.76	0	0	0	right	TOTAL COLECTOMY	0	0	1	0	0	0	0	6	4	1	2	DA	DA
77	M	77	30.12	6	1	3	0	1	1	0	0	13.93	1.34	11.22	1.33	365	13.3	36.9	40.69	0.66	3079.17	153	8.37313	8.43609	274.436	0	0	0	right	RIGHT HC	0	0	0	0	0	0	0	13	3	0	3	DA	DA
78	F	81	30.1	7	1	4	1	3	0	0	1	7.51	0.375	5.4	2.04643	628.929	8	9.3	22.85	2.37	1659.58	185	14.4	2.63874	307.33	0	1	1	left	LEFT HC	1	1	1	0	0	0	0	20	4	2	2	DA	DA
79	M	73	30.01	11	1	4	0	1	1	0	0	7.2	0.75	4.68	1.62	311	13.9	29.5	48.3	0.86	898.444	126.5	6.24	2.88889	191.975	0	0	0	right	RIGHT HC	1	0	0	0	0	0	0	10	3	0	2	DA	DA
80	M	71	29.83	6	0	3	0	1	1	0	0	7.84	0.620447	5.28	1.83333	513.92	13.5	21.5	32.2	0.98	1480.09	92.9	8.51	2.88	280.32	0	0	0	left	LEFT HC	0	0	0	0	0	0	0	10	3	0	2	NU	NU
81	M	55	29.43	4	0	4	0	1	1	0	0	12.83	0.84	9.58	2.33	306	7.9	29.7	15.98	1.04	1258.15	212.7	11.4048	4.11159	131.33	0	0	0	left	TOTAL COLECTOMY	0	0	0	0	0	0	0	12	3	1	2	DA	DA
82	F	68	29.32	6	0	3	0	3	0	0	1	9.21	0.94	6.26	1.88	496	13.2	39.9	43.96	0.88	1651.57	90.1	6.65957	3.32979	263.83	0	0	0	right	RIGHT HC	0	0	0	0	0	0	0	10	3	1	3	DA	DA
83	M	83	29.32	9	0	4	0	3	0	0	1	22.36	0.95	20.3	1.04	465	16.4	44.12	17.37	1.35	9076.44	246.2	21.3684	19.5192	447.115	1	1	0	right	TOTAL COLECTOMY	0	0	0	0	0	0	0	11	3	0	2	NU	NU
84	M	53	29.3	5	0	3	0	3	0	0	1	10.9	0.85	6.45	2.64	352	14.6	61	2.9	0.71	860	149	7.58824	2.44318	133.333	0	0	0	right	RIGHT HC	0	0	0	0	0	0	0	8	3	0	1	DA	DA
85	M	65	29.2	8	0	4	0	2	0	1	0	10.51	0.478302	8.25	1.42241	263.445	15.2	36.3	127.3	0.94	1527.98	174.44	17.2485	5.8	185.21	0	0	0	left	LEFT HC	0	0	1	0	0	0	0	8	4	1	2	DA	DA
86	F	81	28.93	11	0	4	1	1	1	0	0	7.74	2.6125	7.74	1.36011	402.935	8.1	22.2	87.3	0.6	2292.99	88.6	2.96268	5.69072	296.252	0	0	0	right	RIGHT HC	0	0	0	0	0	0	0	8	3	1	2	DA	DA
87	M	61	28.93	5	0	2	0	1	1	0	0	10.38	1.84	7.24	2.06	262	15.4	23.4	25.3	0.89	920.816	119.2	3.93478	3.51456	127.184	0	0	0	left	LEFT HC	0	0	0	0	0	0	0	6	4	1	1	DA	DA
88	M	89	28.73	8	0	4	0	1	1	0	0	4.57	0.75	2.56	1.21	437	12.5	142.3	97.03	1.61	924.562	175	3.41333	2.1157	361.157	0	1	0	left	TOTAL COLECTOMY	0	0	1	1	0	0	1	13	4	0	2	DA	DA
89	F	84	28.7	8	0	4	0	1	1	0	0	8.27	0.381754	6.53	1.35623	321.938	8.23	58.4	21.96	0.84	1550.07	128	17.1053	4.81481	237.377	0	0	1	right	RIGHT HC	1	0	1	0	0	0	0	14	4	1	2	DA	DA
90	M	66	28.6	4	0	3	0	1	1	0	0	9.96	0.980029	6.87	2.03254	527.649	17.3	56.2	4.51	1.2	1783.45	116	7.01	3.38	259.6	0	0	0	right	RIGHT HC	0	0	0	0	0	0	0	10	4	1	1	DA	DA
91	M	85	28.53	6	0	3	0	1	1	0	0	11.79	0.530523	7.99	0.844014	196.133	12.3	26.8	266	0.81	1856.72	86.6	15.0606	9.46667	232.381	0	0	0	left	LEFT HC	0	1	0	0	0	0	0	10	3	1	2	DA	DA
92	M	73	28.5	9	0	3	1	3	0	0	1	5.94	1.11901	7.89	1.87767	244.334	12.8	42.3	26.21	0.73	1026.7	127.3	7.05085	4.20202	130.126	0	0	0	left	LEFT HC	1	1	0	0	0	0	0	13	4	2	2	DA	DA
93	M	57	28.43	4	0	2	0	1	1	0	0	5.52	0.3	3.53	1.67	389	11.7	44.4	76.2	0.89	822.257	78.4	11.7667	2.11377	232.934	0	0	0	right	RIGHT HC	0	0	0	0	0	0	0	7	3	0	1	DA	DA
94	F	84	28.38	6	0	4	1	3	0	0	1	12.47	0.957909	8.26	5.22924	453.829	15.6	49.2	31.99	0.45	716.859	218	8.62295	1.57958	86.7868	1	0	1	right	RIGHT HC	0	0	0	0	0	0	0	7	4	2	1	DA	DA
95	F	75	28.34	8	0	4	1	2	0	1	0	22.7	1.51394	26.6	1.21181	706.032	5.7	58.1	172	1.63	15497.9	128.9	17.5701	21.9507	582.627	1	1	0	right	RIGHT HC	1	0	1	1	1	0	1	12	4	2	3	DA	DA
96	F	78	28.32	8	0	4	0	2	0	1	0	17.65	1.03	15.6	0.89	141	7.8	104.2	228	2.26	2471.46	172.3	15.1456	17.5281	158.427	1	1	0	left	TOTAL COLECTOMY	0	1	1	0	0	0	0	7	4	2	3	DA	DA
97	F	63	28.32	5	0	2	0	3	0	0	1	7.08	0.41	4.94	1.52	401	10.4	58.6	23.4	1.06	1303.25	99.2	12.0488	3.25	263.816	0	0	0	left	TOTAL COLECTOMY	0	0	0	0	0	0	0	6	4	2	2	DA	DA
98	M	77	28.2	7	0	3	0	1	1	0	0	9.39	0.62	6.99	1.73	263	12.9	24.6	12.85	0.77	1062.64	115	11.2742	4.04046	152.023	0	0	0	left	LEFT HC	0	1	0	0	0	0	0	8	4	1	2	DA	DA
99	M	61	28.1	8	0	3	1	1	1	0	0	12.96	0.765138	6.09	1.08861	371.994	8.6	40.7	23	0.61	2081.04	197	7.95935	5.59429	341.714	0	0	0	right	RIGHT HC	1	0	1	0	0	0	0	9	4	2	3	DA	DA
100	M	48	27.9	2	0	2	0	3	0	0	1	11.28	1.34	7.92	1.75	425	8.4	24.1	46.1	0.66	1923.43	101.1	5.91045	4.52571	242.857	0	0	0	left	LEFT HC	1	1	1	0	0	0	0	12	4	3	2	DA	DA
101	M	82	27.83	6	0	4	0	3	0	0	1	13.77	0.98	10.8	1.88	216	6.2	90.9	59.7	1.7	1240.85	92	11.0204	5.74468	114.894	1	1	0	right	RIGHT HC	1	0	0	0	0	0	0	13	4	2	1	DA	DA
102	F	69	27.56	6	0	4	1	1	1	0	0	10.28	0.83	5.93	3.26	638	14.7	77.2	10.36	2.34	1160.53	131.9	7.14458	1.81902	195.706	0	0	0	left	LEFT HC	1	0	0	0	0	0	0	9	4	1	1	DA	DA
103	M	78	27.45	8	0	4	0	1	1	0	0	5.93	0.45	4.7	0.77	214	7.8	78.6	45.6	0.93	1306.23	147.9	10.4444	6.1039	277.922	0	0	0	right	RIGHT HC	0	0	0	0	0	0	0	11	3	0	1	DA	DA
104	M	70	27.44	8	0	4	1	1	1	0	0	10.49	0.57	7.64	1.92	245	14.7	36.3	87.2	0.98	974.896	162	13.4035	3.97917	127.604	0	0	0	transverse	TOTAL COLECTOMY	0	0	1	1	1	0	1	8	4	3	3	NU	NU
105	F	61	27.38	5	0	3	1	1	1	0	0	7.63	0.42	5.72	1.31	340	13.6	29	34.89	0.93	1484.58	174.4	13.619	4.36641	259.542	0	0	0	right	RIGHT HC	1	0	0	0	0	0	0	8	3	2	3	DA	DA
106	F	51	27.36	3	0	3	0	1	1	0	0	7.76	0.87	5.74	1.11	175	12.6	19.6	24.92	0.61	904.955	132	6.5977	5.17117	157.658	0	0	0	left	TOTAL COLECTOMY	0	1	0	0	0	0	0	5	3	2	3	DA	DA
107	M	59	27.36	4	0	3	1	1	1	0	0	7.81	0.69	4.89	1.89	255	14.4	21.6	45.78	1.01	659.762	110.5	7.08696	2.5873	134.921	0	0	0	right	RIGHT HC	0	0	0	0	0	0	0	5	3	1	3	DA	DA
108	M	83	27.34	6	0	4	0	3	0	0	1	5.4	0.61	3.73	0.85	60.1609	14.7	31.7	2.23	0.73	264	143.5	6.11475	4.38824	70.7775	0	0	0	right	RIGHT HC	0	0	0	0	0	0	0	12	2	1	2	DA	DA
109	M	43	27.3	2	0	3	0	3	0	0	1	9.68	0.8	6.65	2	558	7.5	36.9	20.44	0.88	1855.35	136	8.3125	3.325	279	0	0	0	left	LEFT HC	0	0	0	0	0	0	0	12	4	2	2	DA	DA
110	M	55	27.3	3	0	3	0	1	1	0	0	15.62	0.61	12.69	1.86857	238.851	10.7	25.1	24.47	0.88	1622.11	164	20.8033	6.7913	127.826	0	0	0	left	TOTAL COLECTOMY	0	1	1	0	0	0	0	12	4	0	2	NU	NU
111	M	79	27.3	8	0	3	0	1	1	0	0	10.7	0.94	7.57	2.0682	230.915	10.5	57.1	22.16	1.71	845.194	113.6	8.05319	3.66019	111.65	0	0	0	left	TOTAL COLECTOMY	0	1	1	0	0	0	0	4	3	0	2	NU	NU
112	F	80	27.23	9	0	4	1	2	0	1	0	5.16	0.5	2.46	0.33	390	13.3	144.7	307	2.14	2907.27	151	4.92	7.45455	1181.82	1	1	0	right	RIGHT HC	1	0	1	1	1	0	1	13	4	2	3	DA	DA
113	F	65	27.2	4	0	3	0	1	1	0	0	11.6	0.86	8.8	1.51	259	12.1	50.3	54.3	0.6	1509.4	108.7	10.2326	5.82781	171.523	0	0	0	right	RIGHT HC	0	0	0	0	0	0	0	4	4	0	1	NU	NU
114	F	74	27.1	7	0	3	0	3	0	0	1	12.84	0.700829	8.09	0.914124	302.423	8.2	49.1	42.5	1.02	2676.44	104.8	11.5435	8.85	330.833	0	0	0	left	LEFT HC	1	1	1	0	0	0	0	15	4	2	2	DA	DA
115	M	87	27.1	6	0	3	0	1	1	0	0	7.48	0.72	5.31	1.43	245	14.2	54.5	8.88	0.65	909.755	119	7.375	3.71329	171.329	0	0	0	left	TOTAL COLECTOMY	0	1	0	0	0	0	0	11	3	0	1	DA	DA
116	M	69	26.8	6	0	4	0	1	1	0	0	10.71	1.30165	7.91	2.55879	511.758	7.8	122	137	1.86	1582	124	6.07692	3.0913	200	0	1	0	right	TOTAL COLECTOMY	0	0	1	0	0	0	0	14	3	1	2	NU	NU
117	M	64	26.8	6	0	4	0	1	1	0	0	9.07	1.85885	4.86	2.59615	451.731	15.3	127.6	44.16	2.18	845.64	131.1	2.61453	1.872	174	0	1	1	right	RIGHT HC	0	0	1	1	1	0	0	8	4	2	3	DA	DA
118	F	66	26.71	5	0	3	0	3	0	0	1	8.08	0.6	4.98	2.25	367	9	20.6	8.44	0.71	812.293	99.4	8.3	2.21333	163.111	0	0	0	right	RIGHT HC	0	0	0	0	0	0	0	7	2	0	1	NU	NU
119	F	80	26.67	6	0	3	0	1	1	0	0	20.17	0.94	18.49	0.54	406	11.4	47.9	47.3	0.76	13901.7	194	19.6702	34.2407	751.852	0	0	0	left	LEFT HC	0	1	0	0	0	0	0	4	4	1	1	DA	NU
120	F	87	26.67	8	0	3	1	3	0	0	1	9.53	0.61	7.52	1.13	381	7.8	36.6	87.3	0.82	2535.5	230.6	12.3279	6.65487	337.168	0	0	0	right	RIGHT HC	0	0	0	0	0	0	0	13	3	0	1	NU	NU
121	M	54	26.5	3	0	2	0	1	1	0	0	8.97	0.73	5.71	2.39	408	13	25.6	31.21	0.93	974.762	194.8	7.82192	2.38912	170.711	0	0	0	right	RIGHT HC	0	0	0	0	0	0	0	9	3	1	1	DA	DA
122	F	68	26.32	11	0	4	0	1	1	0	0	10.26	0.54	8.42	1.28	267	14.6	34.5	8.33	0.84	1756.36	83	15.5926	6.57812	208.594	0	0	0	right	RIGHT HC	1	0	0	0	0	0	0	11	3	2	2	DA	DA
123	F	87	26.32	6	0	3	1	1	1	0	0	11.09	0.74	8.46	1.85	485	11.2	102.4	36.6	2.15	2217.89	72.8	11.4324	4.57297	262.162	0	0	0	left	NON RESECABLE	0	1	0	0	0	0	0	5	3	2	2	DA	DA
124	M	68	26.3	4	0	3	0	1	1	0	0	16.94	1.4526	13.75	1.5521	643.253	7.3	52.2	210	1.74	5698.56	98.2	9.46575	8.85897	414.441	0	1	0	left	LEFT HC	1	1	1	0	0	0	0	8	4	2	3	NU	NU
125	F	76	26.3	6	0	4	0	3	0	0	1	8.04	0.66	6.28	1.07	285	10.9	18.2	2.77	0.78	1672.71	127.3	9.51515	5.86916	266.355	0	0	0	right	RIGHT HC	0	0	0	0	0	0	0	7	2	0	1	DA	DA
126	M	70	26.23	5	0	2	1	1	1	0	0	6.87	1.4	4.08	1.12	190	14.7	42.62	76.2	1.13	692.143	195.3	2.91429	3.64286	169.643	0	0	0	right	RIGHT HC	0	0	0	0	0	0	0	5	3	0	2	NU	NU
127	M	59	26.09	4	0	3	0	3	0	0	1	7.94	0.67	5.96	1.19	187	15.5	30.1	11.7	0.77	936.571	106.4	8.89552	5.0084	157.143	0	0	0	right	RIGHT HC	0	0	0	0	0	0	0	7	3	0	2	NU	NU
128	M	79	25.95	5	0	3	0	1	1	0	0	10.78	1.88	8.3	1.41	278	13.2	72.3	58.6	1.16	1636.45	90.9	4.41489	5.88652	197.163	0	0	0	left	LEFT HC	0	0	0	0	0	0	0	9	3	0	2	DA	DA
129	M	71	25.9	7	0	3	0	1	1	0	0	9.83	0.72	6.69	2.31	174.24	13.7	53.8	8.24	0.98	504.617	116	9.29167	2.8961	75.4286	0	0	0	left	RIGHT HC	1	0	0	0	0	0	0	13	3	1	1	DA	DA
130	M	55	25.82	4	0	3	1	1	1	0	0	8.58	0.212667	6.38	2.68904	303.688	13.6	64.4	58.57	1.05	720.528	124	30	2.37259	112.935	0	0	1	left	LEFT HC	0	1	0	0	0	0	0	4	4	1	1	DA	DA
131	M	75	25.71	5	0	3	0	3	0	0	1	10	0.641026	6.25	2.10337	322.516	14.62	25.3	81.43	0.77	958.333	102	9.75	2.97143	153.333	0	0	0	right	RIGHT HC	0	0	0	0	0	0	0	7	3	0	2	DA	DA
132	M	94	25.68	7	0	4	0	1	1	0	0	13.04	0.99	9.74	2.26	433	12.7	51.3	45.61	0.94	1866.12	54.3	9.83838	4.30973	191.593	0	0	0	left	TOTAL COLECTOMY	0	1	0	0	0	0	0	14	4	0	1	DA	DA
133	F	80	25.56	8	0	3	0	3	0	0	1	6.75	0.63	4.51	1.51	307.44	15.1	63.02	3.2	0.67	918.248	112.3	7.15873	2.98675	203.603	0	0	0	right	RIGHT HC	0	0	0	0	0	0	0	9	3	0	1	NU	NU
134	M	65	35.43	7	1	4	1	2	0	1	0	12.83	0.6	8.78	2.55	234	8.3	86.9	183	2.09	805.694	242.3	14.6333	3.44314	91.7647	1	1	0	right	RIGHT HC	0	0	1	1	1	0	1	6	4	2	3	DA	DA
135	F	63	31.33	6	1	2	0	3	0	0	1	1.43	0.85	6.48	2.2	567	8.8	38.9	57.81	0.6	1670.07	111.3	7.62353	2.94545	257.727	0	0	0	right	RIGHT HC	0	0	1	0	0	0	0	21	3	2	2	NU	NU
136	M	60	25.17	6	0	2	0	3	0	0	1	6.09	0.7	3.49	1.75	254	14.6	27	87.7	0.86	506.549	91.9	4.98571	1.99429	145.143	0	0	0	left	LEFT HC	0	0	0	0	0	0	0	10	4	3	2	NU	NU
137	M	78	34.95	9	1	4	0	1	1	0	0	7.68	0.63	4.89	2.12	230	15.6	57.2	57.3	1.06	530.519	102.5	7.7619	2.3066	108.491	0	0	0	right	TOTAL COLECTOMY	0	0	1	0	0	0	0	10	4	2	3	DA	DA
138	F	44	24.8	2	0	3	0	1	1	0	0	7.17	0.71	5.48	0.95	629	15.2	40.1	68.3	0.67	3628.34	129.3	7.71831	5.76842	662.105	0	0	0	left	LEFT HC	0	1	0	0	0	0	0	6	4	1	1	DA	DA
139	M	81	24.67	6	0	4	0	3	0	0	1	8.99	0.8	6.42	1.41	679	6.4	26.7	50.38	0.71	3091.62	106.9	8.025	4.55319	481.56	0	0	0	left	LEFT HC	0	0	0	0	0	0	0	9	3	1	1	DA	NU
140	M	83	24.53	9	0	3	1	3	0	0	1	9.67	0.479063	5.25	0.401423	160.285	4.7	58.2	81.63	1.02	2096.28	170.6	10.9589	13.0785	399.291	0	0	1	right	RIGHT HC	0	0	1	1	1	0	1	4	4	2	2	DA	DA
141	F	71	24.51	6	0	3	0	1	1	0	0	9.24	0.8	5.31	3.06	307	13.4	96.5	5.99	1.76	532.735	121.1	6.6375	1.73529	100.327	0	1	0	left	LEFT HC	0	1	0	0	0	0	0	10	3	0	1	DA	DA
142	F	80	24.39	5	0	3	0	1	1	0	0	8.87	0.51	6.58	1.7	365	15.7	32	7.92	0.69	1412.76	128.8	12.902	3.87059	214.706	0	0	0	left	LEFT HC	1	0	0	0	0	0	0	8	4	1	1	DA	DA
143	M	37	24.32	3	0	2	0	1	1	0	0	13.42	0.7	9.47	3	272	15.9	57.9	42.32	0.92	858.613	109.6	13.5286	3.15667	90.6667	0	0	0	left	LEFT HC	0	1	0	0	0	0	0	8	3	0	1	DA	DA
144	M	58	24.3	3	0	2	0	1	1	0	0	14.19	1.55	9.9	2.58	314	16.5	23.7	26.3	0.93	1204.88	100.3	6.3871	3.83721	121.705	0	0	0	left	LEFT HC	0	0	0	0	0	0	0	9	3	1	1	DA	DA
145	M	71	24.23	8	0	3	0	1	1	0	0	8.41	0.8	6.1	1.42	605	9.1	33.7	53	0.65	2598.94	91.2	7.625	4.29577	426.056	0	0	0	left	LEFT HC	1	0	0	0	0	0	0	15	3	0	1	DA	DA
146	F	80	24.22	9	0	3	0	3	0	0	1	7.36	0.0992519	5.91	0.62258	461.07	8.8	19	23.4	0.5	4376.83	109.3	59.5455	9.49275	740.58	0	0	0	right	RIGHT HC	0	0	0	0	0	0	0	14	4	0	1	DA	DA
147	M	73	24.22	6	0	3	0	1	1	0	0	7.56	0.51	5.37	0.62	482	14.7	90.5	10.64	0.5	4174.74	97.6	10.5294	8.66129	777.419	0	0	0	right	RIGHT HC	0	0	0	0	0	0	0	12	3	0	3	DA	DA
148	M	78	24.22	6	0	3	1	3	0	0	1	8.94	0.5	6.52	1.67	264	8.4	122	7.68	3.22	1030.71	227.5	13.04	3.90419	158.084	0	0	0	left	LEFT HC	0	1	0	0	0	0	0	5	3	2	1	DA	DA
149	F	81	24.2	5	0	4	0	1	1	0	0	9.73	0.570306	6.53	2.32384	271.448	10.6	54.5	16.7	1.05	762.769	93.6	11.45	2.81	116.81	0	0	0	left	RIGHT HC	0	0	0	0	0	0	0	10	3	1	1	DA	DA
150	M	56	23.8	4	0	2	0	1	1	0	0	11.54	1.83	7.57	2.08	333	17.1	96.9	41.21	1.19	1211.93	150	4.13661	3.63942	160.096	0	0	0	right	RIGHT HC	0	0	0	0	0	0	0	7	4	2	1	DA	DA
151	F	66	23.51	4	0	2	0	1	1	0	0	7.04	0.5	5.13	1.26	254	13	33.4	12.21	1.21	1034.14	103.8	10.26	4.07143	201.587	0	0	0	left	LEFT HC	0	0	0	0	0	0	0	7	4	1	2	DA	DA
152	M	64	23.4	7	0	4	0	2	0	1	0	15.94	1.32	13.58	0.99	210	14.2	39.1	132	1.12	2880.61	242	10.2879	13.7172	212.121	0	0	0	left	LEFT HC	0	1	0	0	0	0	0	5	3	1	3	NU	NU
153	M	71	23.3	6	0	3	0	3	0	0	1	7.93	0.86	5.6	1.32	332	11.6	49.8	63.29	1.29	1408.48	92	6.51163	4.24242	251.515	0	0	0	right	RIGHT HC	0	0	0	0	0	0	0	13	3	0	1	DA	DA
154	M	78	34.26	8	1	3	1	1	1	0	0	11.2	0.89	8.88	1.32	182	6.8	58.2	21.25	1.1	1224.36	198	9.97753	6.72727	137.879	0	0	0	right	RIGHT HC	1	0	1	0	0	0	0	6	4	2	3	DA	DA
155	F	63	23.2	8	0	3	0	1	1	0	0	5.68	0.74	3.7	1.18	233	10.8	21.6	27.6	0.47	730.593	123.1	5	3.13559	197.458	0	0	0	right	RIGHT HC	0	0	0	0	0	0	0	10	4	1	2	DA	DA
156	M	78	23.18	7	0	4	0	1	1	0	0	17.38	0.869365	13.7	2.23837	638.534	10.3	68.6	52.47	1.1	3908.17	92.6	15.7586	6.12054	285.268	0	0	0	right	TOTAL COLECTOMY	0	0	0	0	0	0	0	14	4	0	2	NU	NU
157	F	44	21.9	2	0	2	0	3	0	0	1	8.79	0.69	6.33	1.56	414	8.6	28.2	27.77	0.63	1679.88	123.1	9.17391	4.05769	265.385	0	0	0	right	RIGHT HC	1	0	0	0	0	0	0	6	4	1	2	DA	DA
158	M	63	21.56	5	0	3	0	1	1	0	0	5.91	0.5	3.58	1.6347	212.511	14.3	27.8	3.94	0.77	465.4	125.4	7.16	2.19	130	0	0	0	left	TOTAL COLECTOMY	0	0	0	0	0	0	0	8	3	1	2	DA	DA
159	F	78	32.4	9	1	4	0	1	1	0	0	19.88	0.506	17.41	1.39	365	11.4	85.5	88.41	1.56	4571.69	147	34.4071	12.5252	262.59	0	1	0	left	LEFT HC	0	1	1	1	0	0	1	8	4	3	3	DA	DA
160	M	65	21.34	8	0	3	0	1	1	0	0	5.51	0.93	3.22	0.79	377	8.7	60.9	44.15	1.21	1536.63	104	3.46237	4.07595	477.215	0	0	0	left	RIGHT HC	1	0	0	0	0	0	0	9	4	2	3	DA	DA
161	M	63	21.34	6	0	3	0	1	1	0	0	16.97	1.06	13.79	2.06	577	15.1	146.7	2.31	2.53	3862.54	178.3	13.0094	6.69417	280.097	0	0	0	transverse	TOTAL COLECTOMY	0	0	0	0	0	0	0	5	3	0	2	DA	DA
162	M	71	21.23	6	0	4	0	3	0	0	1	4.98	1.35777	15.37	8.907	368.636	10.5	53.9	42	1.23	636.122	85.6	11.32	1.72561	41.3872	0	0	0	right	RIGHT HC	1	0	0	0	0	0	0	6	3	1	2	DA	DA
163	M	68	21.2	7	0	3	0	1	1	0	0	6.88	0.931782	5.23	0.701341	234.448	15.2	176.3	139	1.22	1748.31	111.7	5.6129	7.45714	334.286	1	0	1	left	TOTAL COLECTOMY	0	1	0	0	0	0	0	7	3	1	2	DA	NU
164	F	73	20.31	6	0	3	0	1	1	0	0	4.37	0.18	3.15	0.94	223	8.5	28.3	28	0.59	747.287	91	17.5	3.35106	237.234	0	0	0	transverse	TOTAL COLECTOMY	0	0	0	0	0	0	0	4	4	2	3	DA	DA
165	F	67	19.78	5	0	3	0	3	0	0	1	5.51	0.84	2.8	2.01	235	11.5	35.9	0.54	0.82	327.363	107.4	3.33333	1.39303	116.915	0	0	0	right	RIGHT HC	0	0	0	0	0	0	0	34	2	0	2	NU	NU
166	F	89	19.5	11	0	4	1	1	1	0	0	17.83	0.521713	10.56	0.682586	177.338	6.6	62.1	140.7	1.76	2743.53	215	20.241	15.4706	259.804	1	1	0	left	TOTAL COLECTOMY	1	1	1	1	0	0	1	16	4	1	2	DA	DA
167	M	67	18.4	7	0	3	1	3	0	0	1	6.89	0.62	5.51	0.58	411	14.1	53.3	10.15	1.09	3904.5	110.2	8.8871	9.5	708.621	0	0	0	left	TOTAL COLECTOMY	0	0	0	0	0	0	0	8	4	1	2	DA	DA
168	M	82	18.2	9	0	4	1	1	1	0	0	8.42	0.6	5.07	2.53	218	4.1	42.8	121.26	1.28	436.862	140	8.45	2.00395	86.166	0	1	0	left	TOTAL COLECTOMY	0	1	1	1	0	0	1	9	4	3	3	DA	DA
169	M	85	17.49	14	0	4	1	3	0	0	1	13.9	1.41	9.58	2.84	264	14.2	58.6	73.54	1.29	890.535	154	6.79433	3.37324	92.9577	0	0	0	left	NON RESECABLE	1	1	1	1	0	0	1	21	4	2	1	NU	NU
170	F	69	15.3	10	0	3	0	1	1	0	0	9.2	1.18	5.55	1.29	548	5.4	37.3	54.36	0.79	2357.67	88.2	4.70339	4.30233	424.806	0	0	0	right	NON RESECABLE	1	1	1	1	0	0	1	28	3	1	3	DA	DA
171	F	75	30.09	8	1	4	0	1	0	0	0	8.54	0.359938	6.1	1.525	273.199	11.6	16.9	9.43	0.35	1092.8	87.4	16.9474	4	179.147	0	0	1	left	LEFT HC	0	1	0	0	0	0	0	3	4	0	2	DA	DA
172	F	43	28.2	3	0	3	0	1	0	0	0	26.31	0.608027	17.63	0.470181	650.157	14.6	63.3	84	2.25	24378.4	257	28.9954	37.4962	1382.78	1	1	1	left	TOTAL COLECTOMY	0	1	1	1	0	1	1	2	4	2	3	DA	DA
173	F	87	27.4	7	0	3	0	1	0	0	0	11.23	0.390099	9.85	1.43169	224.259	11.9	30.4	7.52	1.47	1542.9	161	25.25	6.88	156.64	0	1	1	left	LEFT HC	0	1	0	0	0	0	0	2	4	2	1	DA	DA
174	F	82	27.32	8	0	4	0	3	0	0	0	22.55	0.882504	20.58	1.18005	386.182	4	87.3	160.33	1.53	6735.01	45.3	23.32	17.44	327.26	1	1	1	right	RIGHT HC	0	0	0	0	0	0	0	6	4	1	3	DA	DA
175	M	60	36.55	9	1	3	1	2	0	1	0	11.86	0.43	11.06	0.29	674	11.3	108.8	423	1.41	25705	307	25.7209	38.1379	2324.14	1	1	1	left	TOTAL COLECTOMY	0	1	1	1	0	1	1	15	4	1	2	NU	DA
176	M	68	36.45	5	1	4	0	2	0	1	0	1.83	0.905217	10.41	5.1791	730.675	11.4	63.9	86.3	1.48	1468.66	118.8	11.5	2.01	141.081	1	1	1	left	TOTAL COLECTOMY	0	1	1	1	0	1	1	2	3	0	3	DA	DA
177	F	70	36.32	9	1	4	1	2	0	1	0	19.1	0.482468	17.75	0.580065	276.03	6.5	110.9	306.27	1.98	8446.51	54.3	36.79	30.6	475.86	1	1	1	right	RIGHT HC	0	0	1	1	1	1	1	1	4	2	3	DA	DA
178	M	78	35.32	8	1	4	0	3	0	0	1	19.74	1.11374	17.43	1.14071	278.161	4.9	148.8	37.86	2.09	4250.31	113	15.65	15.28	243.85	1	1	0	right	RIGHT HC	0	0	0	0	0	0	0	23	2	0	2	DA	DA
179	F	75	34.37	7	1	4	1	3	0	0	1	16.2	0.431953	12.33	0.410755	417.033	4.4	157.9	131	2.26	12518.5	287.5	28.5448	30.0179	1015.28	1	1	1	right	RIGHT HC	1	0	1	1	1	1	0	32	3	2	1	DA	DA
180	F	70	34.2	7	1	4	1	2	0	1	0	13.75	0.68	12.4	0.53	170	13	156.3	236	2.34	3977.36	380	18.2353	23.3962	320.755	1	1	1	left	LEFT HC	0	1	0	0	0	0	0	1	4	2	3	DA	DA
181	M	71	33.41	6	1	4	0	2	0	1	0	13	0.89	9.66	2.41	505	12.3	121.5	104.75	1.62	2024.19	153.7	10.8539	4.0083	209.544	1	1	1	left	TOTAL COLECTOMY	0	1	0	0	0	0	0	2	4	0	2	DA	DA
182	F	77	32.86	8	1	3	0	1	1	0	0	9.53	0.37	8.44	0.68	275	9	33.7	16.12	0.7	3413.24	117.4	22.8108	12.4118	404.412	0	0	1	left	LEFT HC	1	1	0	0	0	0	0	7	3	1	2	DA	DA
183	M	65	32.48	8	1	4	0	3	0	0	1	3.04	0.78	1.44	0.75	153	8.4	42.7	6.84	0.8	293.76	126.2	1.84615	1.92	204	0	0	0	left	LEFT HC	1	1	1	0	0	0	0	22	3	2	2	DA	DA
184	M	73	32.2	6	1	4	0	1	1	0	0	31.24	0.63	28.07	1.49	655	6.1	204.3	263	4.01	12339.5	86.2	44.5556	18.8389	439.597	1	1	1	left	LEFT HC	0	1	1	1	0	1	1	1	4	1	2	DA	DA
185	M	64	32.2	7	1	3	0	1	1	0	0	14.52	1.38138	10.83	2.27044	375.054	16.7	89.7	21.32	0.96	1789.01	147.3	7.84	4.77	165.19	0	0	0	left	TOTAL COLECTOMY	0	1	0	0	0	0	0	4	3	0	3	DA	DA
186	F	73	32.1	7	1	5	0	2	0	1	0	38.49	0.515329	20.7	0.932224	436.003	8.9	110.4	439	1.98	9681.43	63.4	40.1685	22.205	467.702	1	1	1	right	RIGHT HC	1	1	1	1	0	1	1	2	4	1	2	DA	DA
187	M	66	31.03	8	1	4	1	2	0	1	0	13.88	0.28	11.99	0.34	571	13.9	35.6	180	1.52	20136.1	230	42.8214	35.2647	1679.41	1	1	1	right	RIGHT HC	0	0	1	1	1	1	1	10	4	1	3	DA	DA
188	F	87	30.24	9	1	4	0	2	0	1	0	15.69	0.280023	14.62	0.740253	641.215	7.7	58	200.4	1.46	12664	151.7	52.21	19.75	866.21	1	1	1	left	NON RESECABLE	0	1	0	0	0	0	0	1	4	2	3	DA	DA
189	M	77	30.2	9	1	4	1	2	0	1	0	5.75	0.376344	3.85	1.14243	452.321	16.3	122.2	230.4	1.54	1524.32	309.6	10.23	3.37	395.927	1	1	1	left	TOTAL COLECTOMY	0	1	1	1	0	1	1	3	4	2	2	DA	DA
190	M	71	28.9	6	0	4	0	1	1	0	0	5.43	4.64136	46.46	3.50113	399.238	9.2	57.3	71.87	2.34	5297.89	78.6	10.01	13.27	114.031	1	1	1	left	LEFT HC	0	1	0	0	0	0	0	30	2	0	2	DA	DA
191	M	65	28.7	11	0	4	1	1	1	0	0	18.02	1.19	16.43	0.38	238	12.8	41.3	16.89	0.94	10290.4	181	13.8067	43.2368	626.316	1	1	1	left	LEFT HC	1	1	0	0	0	0	0	1	4	0	2	DA	DA
192	F	82	28.69	8	0	3	0	3	0	0	1	6.27	0.7	4.67	0.78	440	9.7	22.22	62.82	0.73	2634.36	122.5	6.67143	5.98718	564.103	0	0	0	right	RIGHT HC	0	0	0	0	0	0	0	6	4	1	3	DA	DA
193	M	74	28.38	7	0	4	0	2	0	1	0	8.21	1.01993	8.19	0.758333	308.3	9.2	138.2	340.2	4.12	3329.64	117.3	8.03	10.8	406.55	1	1	1	right	RIGHT HC	1	0	1	1	1	1	1	4	3	2	3	DA	DA
194	M	66	28.33	6	0	4	0	2	0	1	0	14.28	1.61455	10.43	2.90529	304.65	5.6	108.2	234	2.92	1093.69	156.6	6.46	3.59	104.86	1	1	1	left	RIGHT HC	0	1	0	0	0	0	0	9	3	0	2	DA	DA
195	M	85	28.32	11	0	4	1	2	0	1	0	2.51	0.516022	9.34	0.946372	645.933	9.8	31.7	325.5	1.1	6374.88	96.3	18.1	9.86927	682.536	1	1	1	left	RIGHT HC	0	0	1	1	1	1	1	15	4	2	2	NU	NU
196	M	85	28.32	9	0	3	1	2	0	1	0	12.62	0.42	11.6	2.9	330	16.2	68.2	482	1.46	1320	191.3	27.619	4	113.793	1	1	1	left	LEFT HC	1	1	1	0	0	0	0	5	3	1	2	DA	DA
197	F	79	28.32	6	0	4	1	2	0	1	0	36.8	1.37931	30.36	3.60999	524.603	10.4	96.9	225.1	1.08	4411.92	239.9	22.011	8.41	145.32	1	1	1	left	LEFT HC	1	1	1	1	0	1	1	8	4	1	2	DA	DA
198	F	77	32.2	8	1	4	1	1	1	0	0	29.55	1.3	25.79	1.33	558	11.6	74.9	63.24	1.36	10820.2	280	19.8385	19.391	419.549	1	1	1	left	LEFT HC	0	1	1	1	0	1	1	3	3	1	2	DA	DA
199	F	64	37.66	8	1	4	0	2	0	1	0	37.92	1.71	33.37	1.6	232	6.4	58.7	292.3	1.53	4838.65	147	19.5146	20.8562	145	1	1	1	left	TOTAL COLECTOMY	0	1	1	0	0	0	0	17	3	0	2	DA	DA
200	M	74	32.46	8	1	4	0	2	0	1	0	11.22	0.349029	14.38	1.42517	113.943	11.7	60.3	235.5	1.39	1149.68	209.3	41.2	10.09	79.95	1	1	1	left	TOTAL COLECTOMY	0	1	1	1	0	1	1	2	3	0	3	DA	DA
201	M	71	33.34	7	1	4	0	2	0	1	0	13.47	2.12049	9.95	2.27544	242.97	14.1	57.7	134	1.05	1062.46	123.6	4.69231	4.37278	106.779	1	1	1	left	LEFT HC	1	1	1	1	0	1	1	34	4	2	2	DA	DA
202	F	63	35.78	7	1	4	1	2	0	1	0	16.07	0.131148	4.8	0.600751	597.142	13.6	36.9	324.3	0.8	4771.17	401.8	36.6	7.99	993.993	1	1	1	left	TOTAL COLECTOMY	0	1	1	0	0	0	0	7	4	3	2	NU	NU
203	F	90	26.52	7	0	5	0	2	0	1	0	6.52	1.20623	15.5	2.89179	490.766	10.6	164.9	9	2.31	2630.51	139.8	12.85	5.36	169.71	1	1	1	left	LEFT HC	0	1	0	0	0	0	0	1	4	0	3	DA	DA
204	F	60	26.4	6	0	3	0	1	1	0	0	11.29	0.25	10.35	0.58	351	7.5	15.1	250	1.76	6263.53	119	41.4	17.8448	605.172	1	1	1	left	LEFT HC	1	1	1	1	0	1	1	4	4	2	2	DA	DA
205	M	82	26.3	8	0	4	0	2	0	1	0	16.35	1.73	13.34	1.23	373	10.6	64.8	167	1.48	4045.38	128	7.71098	10.8455	303.252	1	1	1	left	TOTAL COLECTOMY	0	1	1	1	1	1	1	5	4	2	2	DA	DA
206	M	68	25.31	8	0	3	0	1	1	0	0	8.23	4.06977	24.5	10.8407	762.644	14.8	59.7	69.3	1.83	1723.58	116.3	6.02	2.26	70.35	0	0	0	right	RIGHT HC	0	1	1	0	0	0	0	42	4	2	3	DA	DA
207	F	65	24.98	6	0	3	1	1	1	0	0	13.38	1.22	10.23	0.83	335	10.2	114.2	101.79	2.07	4128.98	155	8.38525	12.3253	403.614	0	0	0	right	RIGHT HC	1	0	1	0	1	0	0	7	4	2	3	DA	DA
208	F	83	24.33	8	0	4	0	1	1	0	0	9.14	0.73062	7.54	0.680505	292.216	13.6	160.1	83.33	3.97	3237.75	144	10.32	11.08	429.41	1	1	1	left	TOTAL COLECTOMY	0	1	1	0	0	0	0	11	4	2	2	DA	DA
209	F	79	24.3	6	0	3	0	1	1	0	0	8.11	0.8	4.32	2.82353	132.226	13	22.9	72.63	0.67	202.306	110.7	5.4	1.53	46.83	0	0	0	left	LEFT HC	0	0	0	0	0	0	0	4	3	0	1	NU	NU
210	M	82	24.2	8	0	4	0	1	1	0	0	5.48	0.33	4.48	0.65	302.656	15.7	66	40.66	1.34	2086	210	13.5758	6.89231	465.625	1	1	1	left	LEFT HC	0	1	0	0	0	0	0	2	3	1	1	DA	DA
211	F	48	36.1	7	1	2	0	1	1	0	0	10.74	0.698472	9.14	0.808231	195.572	12	25.5	273	0.61	2211.65	86.4	13.0857	11.3086	241.975	0	0	1	left	LEFT HC	1	1	1	0	0	0	0	7	3	1	3	DA	DA
212	M	71	36.4	6	1	4	0	1	1	1	0	9.76	0.24	7.83	1.63	464	15.6	102.4	193	1.92	2228.91	332	32.625	4.80368	284.663	1	1	1	left	LEFT HC	0	1	1	0	0	0	0	20	3	0	2	DA	DA
213	F	70	38.38	8	1	5	1	2	0	1	0	3.89	0.278336	9.7	0.496418	611.97	8.5	59.32	433	1.38	11957.9	139.3	34.85	19.54	1232.77	1	1	1	left	TOTAL COLECTOMY	0	1	1	1	0	1	1	2	4	3	1	DA	DA
214	M	92	21.23	6	0	4	0	2	0	1	0	20.02	0.870283	18.45	0.663192	352.321	14.7	110.8	236.96	2.5	9801.56	141.2	21.2	27.82	531.25	1	1	1	left	TOTAL COLECTOMY	0	1	0	0	0	0	0	14	3	0	1	DA	DA
215	F	70	21.03	8	0	4	0	2	0	1	0	36.77	1.26042	34.17	1.14014	233.057	13.4	114.9	322	1.99	6984.7	83.5	27.11	29.97	204.41	1	1	1	left	TOTAL COLECTOMY	0	1	1	1	0	1	1	7	4	0	3	DA	DA
216	M	76	19.39	6	0	4	0	1	1	0	0	19.33	0.558096	20.99	1.11649	267.943	8.4	20.6	238.9	0.74	5037.33	208.1	37.61	18.8	239.987	0	0	1	left	LEFT HC	0	1	0	0	0	0	0	4	3	0	2	NU	NU
217	F	85	29.37	10	0	5	0	1	1	0	0	21.35	1.39	19.04	0.69	194	7.2	117.7	231	3.36	5353.28	134.22	13.6978	27.5942	281.159	1	1	1	left	LEFT HC	0	1	1	0	0	0	0	2	3	0	1	DA	DA
218	M	77	28.2	9	0	4	1	2	0	1	0	12.1	0.850201	10.46	0.550237	542.66	8.9	136.5	193	1.99	10316	238.3	12.303	19.01	986.23	1	1	1	left	TOTAL COLECTOMY	0	1	1	1	0	1	1	17	4	2	2	DA	DA
219	F	65	24.98	6	0	3	1	1	1	0	0	13.38	1.22	10.23	0.83	335	10.2	114.2	101.79	2.07	4128.98	155	8.38525	12.3253	403.614	0	0	0	right	RIGHT HC	1	0	1	0	1	0	0	7	4	2	3	DA	DA
